# Supplementary material for: Local Anaesthetic Thoracoscopy for Pleural Effusion—A Narrative Review
Source: Healthcare (Basel). 2022 Oct 9;10(10):1978. doi: 10.3390/healthcare10101978 (PMC9601808; doi:10.3390/healthcare10101978)
Supplement: Supplementary file 1 [file healthcare-10-01978-s001.zip]

Archive with 2 entries (2 files):
- Annex S1.pdf
- healthcare-1876085-supplementary Table S1.xlsx
