# Supplementary material for: Local Anaesthetic Thoracoscopy for Pleural Effusion—A Narrative Review
Source: Healthcare (Basel). 2022 Oct 9;10(10):1978. doi: 10.3390/healthcare10101978 (PMC9601808; doi:10.3390/healthcare10101978)
Supplement: Supplementary file 1 [file healthcare-10-01978-s001.zip › healthcare-1876085-supplementary Table S1.xlsx]

## Sheet: Sheet1
Author	Year	No. of procedures	Inclusion criteria	Type of anaesthesia	Procedure	Diagnostic yield (%)	Diagnostic yield in malignant disease (%)	Thoracoscopic diagnosis	Significant procedural complications
Aujayeb and Jackson	2020	275	Undiagnosed exudative pleural effusion	Between 2010-2017: local anaesthesia, conscious sedation (BDZ and opioid); 2018 onwards: local anaesthesia and adrenaline, propofol and remifentanil.	Rigid thoracoscopy	Not mentioned	0.97	Malignancy (152): mesothelioma (110), lung cancer (26), metastatic breast cancer (16); benign disease (116): chronic inflammation/ fibrinous pleuritis (77), atypical proliferation (28), other (10), unknown as no biopsy (1).	Pleural space infection (3), cellulitis (4), tumor extension (1), prolonged air leak (9),
Nattusamy et al	2015	48	Undiagnosed exudative pleural effusion	Local anaesthesia, conscious sedation (BDZ and opioid)	Semi-rigid thoracoscopy	0.6667	0.95	Malignancy (30): adenocarcinoma (18), small cell lung carcinoma (3), metastatic breast (3), squamous cell lung carcinoma (1), metastatic papillary thyroid carcinoma (1), poorly differentiated malignant tumour (1), germ cell tumour (1), leiomyosarcoma (1), adenocarcinoma with unknown primary (1); benign disease (16): non-specific pleuritis (14); TB (1) and normal pleura (1)	Subcutaneous emphysema (8), mild bleeding (1) and minor visceral pleural injury (1).
Rozman et al	2014	115	Unilateral pleural effusion of unknown origin and/or pleural irregularities suspicious for pleural malignancy	Local anaesthesia, conscious sedation (BDZ and opioid)	Semi-rigid thoracoscopy	0.974	0.96	Malignancy (73): mesothelioma (48), secondary carcinoma (24), lymphoma (1); benign disease (38): non-specific pleuritis (20), asbestos pleuritis (12), TBC pleuritis (2), rheumatoid pleurisy (1), haemothorax (1).	Severe: infection (3), prolonged air leak due to bronchopleural fistula (1); minor: fever (7), pain after talc poudrage (5), hypotension (6),
Munavvar et al	2007	60	Unilateral pleural effusion with 'suspicious' or 'normal' pleural fluid aspirate.	Local anaesthesia, conscious sedation (BDZ and opioid)	Semi-rigid thoracoscopy	0.901	Not mentioned	Malignancy (32): mesothelioma (15), bronchogenic carcinoma (8), metastatic carcinoma (7), non-hodgkin's lymphoma (1), sarcomatoid carcinoma of pleura (1); benign disease (28): inflammation (7), fibrosis/fibrin (3), empyema (2), pleural plaque (1), normal pleura (1), no diagnosis from thoracoscopy (5).	Not reported
